# Supplementary material for: Protocatechuic aldehyde ameliorates high glucose-induced podocyte injury by attenuating inflammation, oxidative stress, and apoptosis via suppression of endoplasmic reticulum stress through the GSK3β/Nrf2 pathway
Source: Front Cell Dev Biol. 2025 Nov 11;13:1693955. doi: 10.3389/fcell.2025.1693955 (PMC12645221; doi:10.3389/fcell.2025.1693955)
Supplement: Supplementary file 1 [file Table1.xlsx]

## Sheet: Sheet1
Number	Primary Antibody	Source	Manufacturer	Catalog Number	Dilution ratio	Incubation conditions	secondary antibody	Catalog Number
1	cox2	Rb	Cell Signaling Technology	12282#	1/1000	4℃，12h	HRP-labeled Goat Anti-Rabbit IgG(H+L)	beyotime（A0208）
2	inos	Rb	Cell Signaling Technology	13120#	1/1000	4℃，12h	HRP-labeled Goat Anti-Rabbit IgG(H+L)	beyotime（A0208）
3	nox2	Rb	Proteintech	19013-1-AP	1/1000	4℃，12h	HRP-labeled Goat Anti-Rabbit IgG(H+L)	beyotime（A0208）
4	nox4	Rb	Proteintech	14347-1-AP	1/1000	4℃，12h	HRP-labeled Goat Anti-Rabbit IgG(H+L)	beyotime（A0208）
5	bax	Rb	Cell Signaling Technology	2772#	1/1000	4℃，12h	HRP-labeled Goat Anti-Rabbit IgG(H+L)	beyotime（A0208）
6	bcl	Rb	Cell Signaling Technology	3498#	1/1000	4℃，12h	HRP-labeled Goat Anti-Rabbit IgG(H+L)	beyotime（A0208）
7	caspase3	Rb	Cell Signaling Technology	9662#	1/1000	4℃，12h	HRP-labeled Goat Anti-Rabbit IgG(H+L)	beyotime（A0208）
8	cleaved caspase3	Rb	Cell Signaling Technology	9661#	1/1000	4℃，12h	HRP-labeled Goat Anti-Rabbit IgG(H+L)	beyotime（A0208）
9	gsk3β	Rb	Cell Signaling Technology	5676#	1/1000	4℃，12h	HRP-labeled Goat Anti-Rabbit IgG(H+L)	beyotime（A0208）
10	p-gsk3β	Rb	Cell Signaling Technology	9336#	1/1000	4℃，12h	HRP-labeled Goat Anti-Rabbit IgG(H+L)	beyotime（A0208）
11	nrf2	Rb	Cell Signaling Technology	12721#	1/1000	4℃，12h	HRP-labeled Goat Anti-Rabbit IgG(H+L)	beyotime（A0208）
12	chop	Rb	Cell Signaling Technology	5554#	1/1000	4℃，12h	HRP-labeled Goat Anti-Rabbit IgG(H+L)	beyotime（A0208）
13	grp78	Rb	Proteintech	11587-1-AP	1/1000	4℃，12h	HRP-labeled Goat Anti-Rabbit IgG(H+L)	beyotime（A0208）
14	perk	Rb	Cell Signaling Technology	3192#	1/1000	4℃，12h	HRP-labeled Goat Anti-Rabbit IgG(H+L)	beyotime（A0208）
15	p-perk	Rb	Cell Signaling Technology	3179#	1/1000	4℃，12h	HRP-labeled Goat Anti-Rabbit IgG(H+L)	beyotime（A0208）
16	gapdh	Mouse	Proteintech	60004-1-Ig	1/50000	4℃，12h	HRP-labeled Goat Anti-Mouse IgG(H+L)	beyotime（A0216）
17	laminb	Rb	Proteintech	12987-1-AP	1/10000	4℃，12h	HRP-labeled Goat Anti-Rabbit IgG(H+L)	beyotime（A0208）
